# Supplementary material for: Large language model processing capabilities of ChatGPT 4.0 to generate molecular tumor board recommendations—a critical evaluation on real world data
Source: Oncologist. 2025 Sep 18;30(10):oyaf293. doi: 10.1093/oncolo/oyaf293 (PMC12557318; doi:10.1093/oncolo/oyaf293)
Supplement: oyaf293_Supplementary_Data [file oyaf293_supplementary_data.zip]

Archive with 13 entries (13 files):
- Supplemental Table 1.docx
- Supplemental Table 2.docx
- Supplemental Table 3.docx
- Supplemental Table 4.docx
- Supplemental Table 9.docx
- Supplemental_Figures_Merged.pptx
- Supplemental_Patients_and_Methods_UPDATED_v2.docx
- Supplemental_Table 5.pdf
- Supplemental_Table 6.pdf
- Supplemental_Table 7.docx
- Supplemental_Table 8.pdf
- Supplemental_Table 10.docx
- Supplemental_Table_11.pdf
